# Supplementary material for: Testing EEG functional connectivity between sensorimotor and face processing visual regions in individuals with congenital facial palsy
Source: Front Syst Neurosci. 2023 May 5;17:1123221. doi: 10.3389/fnsys.2023.1123221 (PMC10196055; doi:10.3389/fnsys.2023.1123221)
Supplement: Supplementary file 1 [file Table_1.XLSX]

## Sheet: Sheet1
Destrieux Parcel	System	X coord (MNI)	Y coord (MNI)	Z coord (MNI)
G_oc-temp_lat-fusifor L	Core System	-35.646	-53.889	-17.966
G_oc-temp_lat-fusifor R	Core System	34.63	-52.534	-17.037
G_oc-temp_med-Lingual R	Core System	12.425	-67.656	-4.46
G_occipital_middle L	Core System	-39.239	-82.374	11.232
G_occipital_middle R	Core System	40.033	-79.453	12.821
G_occipital_sup L	Core System	-14.847	-86.955	26.707
G_occipital_sup R	Core System	18.948	-85.935	31.252
Pole_occipital R	Core System	17.394	-94.985	-3.658
S_collat_transv_ant L	Core System	-40.799	-21.096	-23.879
S_oc-temp_lat R	Core System	43.127	-50.709	-13.523
S_oc-temp_med_and_Lingual L	Core System	-30.414	-48.15	-9.37
S_temporal_sup L	Core System	-48.624	-47.475	5.828
S_temporal_sup R	Core System	48.138	-43.634	8.103
G_postcentral L	Sensorimotor System	-45.544	-25.929	54.949
G_postcentral R	Sensorimotor System	45.826	-23.617	54.373
G_precentral L	Sensorimotor System	-41.773	-9.72	51.554
G_precentral R	Sensorimotor System	40.651	-8.156	53.418
S_postcentral L	Sensorimotor System	-36.815	-36.102	41.146
S_postcentral R	Sensorimotor System	36.512	-34.916	42.321
S_precentral-inf-part L	Sensorimotor System	-43.352	2.957	27.034
S_precentral-inf-part R	Sensorimotor System	42.614	4.307	27.246
S_precentral-sup-part L	Sensorimotor System	-26.797	-9.499	50.401
S_precentral-sup-part R	Sensorimotor System	26.621	-8.68	51.56
